# Supplementary material for: Reintroducing genetic diversity in populations from cryopreserved material: the case of Abondance, a French local dairy cattle breed
Source: Genet Sel Evol. 2023 Apr 19;55:28. doi: 10.1186/s12711-023-00801-6 (PMC10114384; doi:10.1186/s12711-023-00801-6)
Supplement: Supplementary file 6 — Additional file 6: Table S1. Average values for the three indices (ISU, INEL, REPRO) at two generations after the second use of Naif. [file 12711_2023_801_MOESM6_ESM.xlsx]

## Sheet: Table_S1
Additional file 6 Table S1: Average values for the three indices (ISU, INEL, REPRO) at two generations after the second use of Naif
Family	Generation	Number of individuals	Index	Mean [sd]
NAIF	gen0	1	ISU	70.00
NAIF	gen0	1	INEL	-24.00
NAIF	gen0	1	REPRO	0.80
Other	gen0	155	ISU	91.14 [16.11]
Other	gen0	155	INEL	-6.38 [15.62]
Other	gen0	155	REPRO	0.09 [0.56]
NAIF	gen1	15	ISU	84.74 [16.48]
NAIF	gen1	15	INEL	-11.40 [17.86]
NAIF	gen1	15	REPRO	0.67 [0.33]
Other	gen1	416	ISU	98.15 [17.11]
Other	gen1	416	INEL	-1.64 [15.82]
Other	gen1	416	REPRO	0.08 [0.48]
NAIF	gen2	25	ISU	106.52 [11.36]
NAIF	gen2	25	INEL	6.88 [12.93]
NAIF	gen2	25	REPRO	0.27 [0.27]
Other	gen2	528	ISU	107.82 [12.10]
Other	gen2	528	INEL	6.12 [11.91]
Other	gen2	528	REPRO	0.06 [0.36]
