# Supplementary material for: Reintroducing genetic diversity in populations from cryopreserved material: the case of Abondance, a French local dairy cattle breed
Source: Genet Sel Evol. 2023 Apr 19;55:28. doi: 10.1186/s12711-023-00801-6 (PMC10114384; doi:10.1186/s12711-023-00801-6)
Supplement: Supplementary file 7 — Additional file 7: Table S2. Average values for the two indices (INEL and MILK) for female cohorts. [file 12711_2023_801_MOESM7_ESM.xlsx]

## Sheet: Table_S2
Additional file 7 Table S2: Average values for two indices (INEL and MILK) for female cohorts
Cohort	Number of individuals	Index	Mean [sd]
Cohort 1a	2443	MILK	-700.81 [451.55]
Cohort 1a	2443	INEL	-30.44 [18.34]
Cohort 1b	37	MILK	-625.84 [377.57]
Cohort 1b	37	INEL	-30.19 [15.74]
Cohort 2a	4092	MILK	-188.49 [404.63]
Cohort 2a	4092	INEL	-7.00 [16.36]
Cohort 2b	25	MILK	157.28 [309.49]
Cohort 2b	25	INEL	5.90 [16.27]
